# Supplementary material for: TFE3 regulates whole‐body energy metabolism in cooperation with TFEB
Source: EMBO Mol Med. 2017 Mar 10;9(5):605–21. doi: 10.15252/emmm.201607204 (PMC5412821; doi:10.15252/emmm.201607204)
Supplement: Supplementary file 3 — Source Data for Appendix [file EMMM-9-605-s003.zip]

Archive with 1 entries (1 files):
- EMM_07204_Appendix_source_data.pdf
